# Supplementary material for: Variation in HIV-1 Tat activity is a key determinant in the establishment of latent infection
Source: JCI Insight. 2024 Dec 5;10(2):e184711. doi: 10.1172/jci.insight.184711 (PMC11790021; doi:10.1172/jci.insight.184711)
Supplement: Supporting data values [file jciinsight-10-184711-s068.xlsx]

## Sheet: Fig 1D
	active			mean	latent			mean
Raltegravir	10.2	10.1	9.4	9.9	89.8	89.9	90.6	90.1
Combination	71	70.2	72.2	71.1333	29	29.8	27.8	28.8667

## Sheet: Fig 1G
GFP mCherry (PMA-Ion)	+ - -	+ + -	+ + -	+ + +
	8.12364e-06	0.001488	0.014723	1
	0.000224841	0.001156	0	1
	2.74404e-06	2.12e-05	0.341444	1
	0.000134333	0.001704	0.000378	1
Mean	9.25104e-05	0.0010923	0.0891363	1

## Sheet: Fig 1H
GFP mCherry (PMA-Ion)	+ - -	+ + -	+ + -	+ + +
	0.003671	0.009328	0.074336	1
	0.003532	0.031328	0	1
	5.435e-06	0.0001	0.378029	1
	0	0.005524	0.000391	1
Mean	0.00180211	0.01157	0.113189	1

## Sheet: Fig 2E
	cLRAS	Active-37	Latent-37	Active-30	Latent-30
	None	37.4	59.6	13.7	83.5
	TNF-a	71.4	27.7	49.8	47.1
	Bryostatin-1	61.5	36.6	43.3	53.5
	Vorinostat	60.2	35.9	40.7	55.8
	Mean	57.625	39.95	36.875	59.975

## Sheet: Fig 2H
		active				latent
Temp	TNF-a	Donor A	Donor B	Donor C	Mean	Donor A	Donor B	Donor C	Mean
37	-	58.3	63.7	53.3	58.4333	41.7	36.3	46.7	41.5667
	+	77.4	81.7	79.3	79.4667	22.6	18.3	20.7	20.5333
30	-	13.3	12.1	10	11.8	86.7	87.9	90	88.2
	+	36.6	32.4	38.5	35.8333	63.4	67.6	61.5	64.1667

## Sheet: Fig3E
	Total infection	VT1	VT1 ΔVPR	VT2	VT2 ΔNef
	78.6	34.4
	77.6	34.8
	73.9	35.6
	69.1	31.6
	51.1	20
	44.9	16.2
	31.5	13.5
	15.9	9.7
	6.8	8.1
	4	7.3
	2.3	6.8
	0.6	3.7
	88.1		31.2
	92.3		46
	81.8		25.1
	75.4		20.7
	44.3		10.6
	42.7		11.2
	23		8
	13.5		5.8
	4.5		3.9
	37.4			2.8
	34			2.5
	32.3			2.4
	26			1.8
	13.9			1.3
	9.5			1.3
	6.9			1.2
	3.1			0.9
	2			0.9
	0.2			0
	0.8			0.5
	0.5			0.6
	40.8				2.5
	37.3				2.3
	33.6				2.2
	44.6				2.9
	15.2				1.2
	11.2				1
	8.4				0.8
	2.2				0.8
	1.6				1.2
	0.8				0.5
	0.6				0.5

## Sheet: Fig3F
	Total infection	VT1	VT1 ΔVPR	VT2	VT2 ΔNef
	15.4	73.6
	18	73.1
	19.3	74.6
	18.2	75.7
	13.1	68.6
	13.3	76
	10	78.9
	5.5	70.7
	2.2	74.4
	1.1	73.4
	0.6	76.4
	0.2	78.3
	42.3	76.7
	41.4	76.4
	37	75.9
	42.5	78.6
	36.4	74.7
	33	75
	23.2	73.9
	11.4	68.3
	4.8	76.3
	2.7	76
	1.6	70.7
	0.5	71.4
	43.4		83.4
	41.6		82.1
	47.4		84.2
	56.7		86.4
	49.1		86.5
	47.6		86.5
	35.7		86.9
	22.7		79.5
	10.8		86.8
	7.1		77.3
	4.3		74.7
	1.5		83.6
	41.3		79.8
	52.6		84.8
	58		85.3
	65.4		86
	61.1		85.6
	40.3		83.6
	37.6		84.1
	19.8		84.3
	11.7		79.7
	4		79.6
	13.9			48.7
	14.7			49.4
	14.4			45.5
	11.6			44.6
	5.9			46
	4.6			50.5
	3			46
	1.2			38.4
	1.6			30.9
	0.6			23.7
	0.4			8.2
	37.1			53.5
	33.7			54
	34.8			49.6
	29.6			46.3
	18.5			38.7
	13.9			36.6
	10			31.2
	4.4			26.7
	0.4			22.7
	1.1			12.6
	14.1				45.8
	14.5				44.8
	16.2				46.9
	12.3				47.9
	8.5				46.6
	7.3				43.9
	5				49.3
	3.2				46.1
	1.5				36.4
	1.3				23.5
	0.6				22.7
	0.4				11.3
	36.8				55.6
	35.9				51.7
	36.5				48.2
	42.1				52.4
	12.1				34.4
	15.4				40.7
	11.3				36.4
	3.5				34.1
	2.7				33.5
	1.7				23.5
	1.2				17.5
	1.1				9.8

## Sheet: Fig4C
	Total Infection	89.6	409 5'LTR	421 5'LTR	439 5'LTR	454 5'LTR	NL43 5'LTR
	27.6	14.4
	33.1	15
	31.4	15.8
	26.4	12.2
	20.3	11.5
	17.1	9.4
	13.6	10.2
	7.6	8.6
	3.1	6.7
	1.7	8.2
	0.9	6.7
	0.2	5.4
	69.1	31.6
	51.1	20
	44.9	16.2
	31.5	13.5
	15.9	9.7
	6.8	8.1
	4	7.3
	2.3	6.8
	0.6	3.7
	35.7		5.8
	43		7.8
	36.7		7
	28.4		5
	16.1		3.5
	13		3
	9.9		3.1
	5		2.6
	2.2		2.3
	0.2		0.6
	52.5		9.6
	49.8		8.7
	43.4		7.2
	28.8		6.5
	13.4		3.7
	11.2		3.3
	10		2.7
	5.1		2.4
	2.9		2.3
	1.1		1.9
	0.4		2.3
	0.2		1.7
	35.1			5.8
	34.2			4.8
	30.2			4.3
	21.2			3.2
	11.5			2.4
	11.2			2.2
	6.6			2.3
	3.3			1.9
	0.9			2.2
	0.6			1.9
	0.3			2.3
	0.1			0
	37.3			5.3
	30			5.5
	26			4.2
	17.7			3.7
	8			2.1
	7.4			2.4
	5.5			2.1
	2.9			1.7
	1.3			2.1
	0.7			1
	0.3			2.4
	0.1			0
	31.6				2.9
	1				0.8
	0.5				0.9
	0.1				0
	34.2				2.9
	38.8				3
	23.1				2.1
	11.6				1.4
	8.9				1.5
	4.2				1.3
	2				1.8
	1.3				0.5
	24.4				1.9
	26.9				2.8
	20.2				2.4
	14.2				1.7
	8.8				1.6
	10.1				1.5
	5.3				1.4
	3.5				1.1
	4.1					1.7
	57.7					12
	57.1					6.3
	35					2.8
	28.3					2.1
	17.2					1.8
	10.1					1.7
	6.5					1.3
	3.3					1.1
	0.7					0.7
	57.2					6.8
	33.6					3.7
	27.4					2.9
	20.1					1.9
	9.2					1.6
	5.4					1.2
	60						12.6
	52.5						12.1
	24.5						1.3
	15.3						1.1
	10.3						1.1
	4.1						1
	2.1						1
	1.2						1.1
	0.6						1.1
	0.5						0.7
	0.4						0.8

## Sheet: Fig4D
	Total Infection	VT1	409 5'LTR	421 5'LTR	439 5'LTR	454 5'LTR	NL43 5'LTR
	54	82.3
	53.3	82.3
	47.7	81.8
	50.2	83.4
	40.8	79.9
	36.4	80
	25.5	79.2
	12.3	75.3
	5.2	81.3
	2.9	81
	1.8	76.5
	0.5	75.6
	31.3		73.4
	35		75.1
	30.6		71.5
	23.4		70.9
	13.1		74.9
	10.8		77.7
	8.2		78.7
	4.1		79.9
	1.9		62
	0.9		61.6
	0.5		73.2
	0.2		67.6
	43.6		73.3
	42.4		74
	37.1		74
	25.4		74.1
	12		66.5
	9.7		52.6
	8.5		57.3
	4.7		53.2
	2.7		68.7
	1		66.9
	0.4		57.7
	0.1		58.8
	30.8			66.1
	30.5			57.7
	27.4			59.4
	19.2			54.3
	10.7			62.7
	8.8			53.7
	6.2			54.7
	2.8			51.1
	1			58.5
	0.6			55.2
	0.3			40.5
	0.1			63.7
	31.4			60.8
	27.6			64.2
	24			57.8
	16			67.7
	6.9			59.8
	6.8			67.1
	4.8			49.8
	2.6			50.6
	1.3			49.7
	0.7			57.8
	0.3			64.4
	0.1			58.4
	28.3				59.1
	32.2				64.1
	36				71.8
	21.7				64.2
	11.5				69
	8.4				69.8
	3.8				57.7
	2				55
	1.4				59.7
	1				57.2
	0.5				66.4
	0.1				52.3
	23.9				61.8
	23.4				60.5
	17				58.2
	13				64.3
	8.6				51.5
	9.9				62.5
	5.4				49.3
	3.4				60.4
	0				100
	0.9				57.4
	0.5				58.4
	0.2				48
	62.4					79.4
	29.2					69.4
	49.8					71
	54.1					70.1
	30.7					55.2
	25.5					57.5
	15.5					41.5
	8.6					44.4
	6.7					55.1
	4.3					54.1
	0					50
	0.6					58.8
	62.3					80.6
	62.6					78.9
	61					75.4
	49.9					68
	30.2					59.3
	23.7					56
	17.2					54
	8.4					53.1
	5.1					51.7
	3.3					51.6
	0					40
	0.6					50.7
	49.6						86.7
	67.5						76.4
	50.9						66.4
	31.7						56.9
	13.7						43.3
	9.8						42.6
	3.6						33.3
	1.7						32.1
	1.4						34.1
	0.7						32.5
	0.3						30.8
	0.3						28.6

## Sheet: Fig5D
	VT1									VT2
5'LTRFRP/PMA-ion	- -			- +			+ +			- -			- +			+ +
	0.002026	0.001656	0.001482	0.025615	0.023126	0.021959	0.035899	0.03465	0.03948	2.49e-06	6.23e-06	2.56e-06	5.5e-05	4.26e-05	4.11e-05	0.002602	0.001657	0.001598
Mean	0.00172133			0.0235667			0.0366763			3.76e-06			4.62333e-05			0.00195233

[truncated: 31 more sheets: Fig5F, Fig6C, Fig7D, Fig7F, Fig7H, Fig8C , Fig8D, Fig8E, Fig8G, Fig8H, Fig8I, Fig 8J, Fig9C, Fig 9D, Fig9E, Fig9G, Fig 9H , SupFig1B, SupFig 2C, SupFig3 C …]
